# Supplementary material for: JNK Inhibition Overcomes Resistance of Metastatic Tetraploid Cancer Cells to Irradiation-Induced Apoptosis
Source: Int J Mol Sci. 2025 Jan 30;26(3):1209. doi: 10.3390/ijms26031209 (PMC11818936; doi:10.3390/ijms26031209)
Supplement: Supplementary file 1 [file ijms-26-01209-s001.zip]

Archive with 11 entries (8 files):
- ijms-3408280-supplementary/__MACOSX/
- ijms-3408280-supplementary/__MACOSX/Supplementary files/
- ijms-3408280-supplementary/__MACOSX/Supplementary files/._.DS_Store
- ijms-3408280-supplementary/__MACOSX/Supplementary files/._Supplementary Figure S1-2.docx
- ijms-3408280-supplementary/__MACOSX/Supplementary files/._Supplementary Table 1.xlsx
- ijms-3408280-supplementary/__MACOSX/Supplementary files/._Supplementary Table 2.docx
- ijms-3408280-supplementary/Supplementary files/
- ijms-3408280-supplementary/Supplementary files/.DS_Store
- ijms-3408280-supplementary/Supplementary files/Supplementary Figure S1-2.pdf
- ijms-3408280-supplementary/Supplementary files/Supplementary Table 1.xlsx
- ijms-3408280-supplementary/Supplementary files/Supplementary Table 2.pdf
