# Supplementary material for: JNK Inhibition Overcomes Resistance of Metastatic Tetraploid Cancer Cells to Irradiation-Induced Apoptosis
Source: Int J Mol Sci. 2025 Jan 30;26(3):1209. doi: 10.3390/ijms26031209 (PMC11818936; doi:10.3390/ijms26031209)
Supplement: Supplementary file 1 [file ijms-26-01209-s001.zip › ijms-3408280-supplementary/Supplementary files/Supplementary Table 1.xlsx]

## Sheet: Sheet1
Small Molecule HMS LINCS ID	Small Molecule Name	Protein HMS LINCS ID	Protein Name	% Control	Assay compound conc	Conc unit
10162-101-1	SP600125	200001	AAK1	2.6	10	uM
10162-101-1	SP600125	200002	ABL1	100.0	10	uM
10162-101-1	SP600125	200003	ABL1(E255K)	100.0	10	uM
10162-101-1	SP600125	200005	ABL1(F317I)	100.0	10	uM
10162-101-1	SP600125	200008	ABL1(F317L)	100.0	10	uM
10162-101-1	SP600125	200011	ABL1(H396P)	100.0	10	uM
10162-101-1	SP600125	200014	ABL1(M351T)	100.0	10	uM
10162-101-1	SP600125	200016	ABL1(Q252H)	100.0	10	uM
10162-101-1	SP600125	200019	ABL1(T315I)	100.0	10	uM
10162-101-1	SP600125	200022	ABL1(Y253F)	100.0	10	uM
10162-101-1	SP600125	200026	ABL2	100.0	10	uM
10162-101-1	SP600125	200027	ACVR1	100.0	10	uM
10162-101-1	SP600125	200028	ACVR1B	100.0	10	uM
10162-101-1	SP600125	200029	ACVR2A	100.0	10	uM
10162-101-1	SP600125	200030	ACVR2B	100.0	10	uM
10162-101-1	SP600125	200031	ACVRL1	100.0	10	uM
10162-101-1	SP600125	200032	ADCK3	100.0	10	uM
10162-101-1	SP600125	200033	ADCK4	100.0	10	uM
10162-101-1	SP600125	200034	AKT1	100.0	10	uM
10162-101-1	SP600125	200035	AKT2	100.0	10	uM
10162-101-1	SP600125	200036	AKT3	100.0	10	uM
10162-101-1	SP600125	200037	ALK	100.0	10	uM
10162-101-1	SP600125	200038	AMPK-alpha1	100.0	10	uM
10162-101-1	SP600125	200039	AMPK-alpha2	100.0	10	uM
10162-101-1	SP600125	200040	ANKK1	1.0	10	uM
10162-101-1	SP600125	200041	NUAK1	100.0	10	uM
10162-101-1	SP600125	200044	AURKA	100.0	10	uM
10162-101-1	SP600125	200045	AURKB	100.0	10	uM
10162-101-1	SP600125	200046	AURKC	23.0	10	uM
10162-101-1	SP600125	200047	AXL	100.0	10	uM
10162-101-1	SP600125	200048	BIKE	0.6	10	uM
10162-101-1	SP600125	200049	BLK	100.0	10	uM
10162-101-1	SP600125	200050	BMPR1A	100.0	10	uM
10162-101-1	SP600125	200051	BMPR1B	12.0	10	uM
10162-101-1	SP600125	200052	BMPR2	5.0	10	uM
10162-101-1	SP600125	200053	BMX	100.0	10	uM
10162-101-1	SP600125	200054	BRAF	100.0	10	uM
10162-101-1	SP600125	200055	BRAF(V600E)	100.0	10	uM
10162-101-1	SP600125	200057	BRSK1	100.0	10	uM
10162-101-1	SP600125	200058	BRSK2	100.0	10	uM
10162-101-1	SP600125	200059	BTK	100.0	10	uM
10162-101-1	SP600125	200060	CAMK1	15.0	10	uM
10162-101-1	SP600125	200061	CAMK1D	13.0	10	uM
10162-101-1	SP600125	200062	CAMK1G	17.0	10	uM
10162-101-1	SP600125	200063	CAMK2A	100.0	10	uM
10162-101-1	SP600125	200064	CAMK2B	100.0	10	uM
10162-101-1	SP600125	200065	KCC2D	100.0	10	uM
10162-101-1	SP600125	200066	CAMK2G	100.0	10	uM
10162-101-1	SP600125	200067	KCC4	100.0	10	uM
10162-101-1	SP600125	200068	KKCC1	20.0	10	uM
10162-101-1	SP600125	200069	CAMKK2	10.0	10	uM
10162-101-1	SP600125	200071	CDC2L1	100.0	10	uM
10162-101-1	SP600125	200072	CDC2L2	100.0	10	uM
10162-101-1	SP600125	200074	CDK11	100.0	10	uM
10162-101-1	SP600125	200075	CDK2	100.0	10	uM
10162-101-1	SP600125	200076	CDK3	100.0	10	uM
10162-101-1	SP600125	200079	CDK5	100.0	10	uM
10162-101-1	SP600125	200080	CDK7	26.0	10	uM
10162-101-1	SP600125	200081	CDK8	100.0	10	uM
10162-101-1	SP600125	200082	CDK9	100.0	10	uM
10162-101-1	SP600125	200084	CDKL2	100.0	10	uM
10162-101-1	SP600125	200087	CHEK1	100.0	10	uM
10162-101-1	SP600125	200088	CHK2	26.0	10	uM
10162-101-1	SP600125	200089	CIT	100.0	10	uM
10162-101-1	SP600125	200090	CLK1	100.0	10	uM
10162-101-1	SP600125	200091	CLK2	3.4	10	uM
10162-101-1	SP600125	200092	CLK3	100.0	10	uM
10162-101-1	SP600125	200093	CLK4	100.0	10	uM
10162-101-1	SP600125	200094	CSF1R	100.0	10	uM
10162-101-1	SP600125	200095	CSK	100.0	10	uM
10162-101-1	SP600125	200097	CSNK1A1L	100.0	10	uM
10162-101-1	SP600125	200098	CSNK1D	13.0	10	uM
10162-101-1	SP600125	200099	CSNK1E	100.0	10	uM
10162-101-1	SP600125	200100	KC1G1	25.0	10	uM
10162-101-1	SP600125	200101	KC1G2	100.0	10	uM
10162-101-1	SP600125	200102	CSNK1G3	100.0	10	uM
10162-101-1	SP600125	200103	CSNK2A1	25.0	10	uM
10162-101-1	SP600125	200104	CSNK2A2	100.0	10	uM
10162-101-1	SP600125	200106	DAPK1	1.4	10	uM
10162-101-1	SP600125	200107	DAPK2	4.1	10	uM
10162-101-1	SP600125	200108	DAPK3	3.2	10	uM
10162-101-1	SP600125	200109	DCLK1	100.0	10	uM
10162-101-1	SP600125	200110	DCAMKL2	100.0	10	uM
10162-101-1	SP600125	200111	DCAMKL3	100.0	10	uM
10162-101-1	SP600125	200112	DDR1	100.0	10	uM
10162-101-1	SP600125	200113	DDR2	100.0	10	uM
10162-101-1	SP600125	200114	M3K12	100.0	10	uM
10162-101-1	SP600125	200115	DMPK	100.0	10	uM
10162-101-1	SP600125	200116	DMPK2	100.0	10	uM
10162-101-1	SP600125	200117	DRAK1	20.0	10	uM
10162-101-1	SP600125	200118	DRAK2	100.0	10	uM
10162-101-1	SP600125	200120	DYRK1B	100.0	10	uM
10162-101-1	SP600125	200122	EGFR	100.0	10	uM
10162-101-1	SP600125	200123	EGFR(E746-A750del)	100.0	10	uM
10162-101-1	SP600125	200124	EGFR(G719C)	100.0	10	uM
10162-101-1	SP600125	200125	EGFR(G719S)	100.0	10	uM
10162-101-1	SP600125	200126	EGFR(L747-E749del, A750P)	100.0	10	uM
10162-101-1	SP600125	200127	EGFR(L747-S752del, P753S)	100.0	10	uM
10162-101-1	SP600125	200128	EGFR(L747-T751del,Sins)	100.0	10	uM
10162-101-1	SP600125	200129	EGFR(L858R)	100.0	10	uM
10162-101-1	SP600125	200131	EGFR(L861Q)	100.0	10	uM
10162-101-1	SP600125	200132	EGFR(S752-I759del)	100.0	10	uM
10162-101-1	SP600125	200135	EPHA1	100.0	10	uM
10162-101-1	SP600125	200136	EPHA2	100.0	10	uM
10162-101-1	SP600125	200137	EPHA3	100.0	10	uM
10162-101-1	SP600125	200138	EPHA4	100.0	10	uM
10162-101-1	SP600125	200139	EPHA5	100.0	10	uM
10162-101-1	SP600125	200140	EPHA6	100.0	10	uM
10162-101-1	SP600125	200141	EPHA7	100.0	10	uM
10162-101-1	SP600125	200142	EPHA8	100.0	10	uM
10162-101-1	SP600125	200143	EPHB1	100.0	10	uM
10162-101-1	SP600125	200144	EPHB2	100.0	10	uM
10162-101-1	SP600125	200145	EPHB3	100.0	10	uM
10162-101-1	SP600125	200146	EPHB4	100.0	10	uM
10162-101-1	SP600125	200148	ERBB2	100.0	10	uM
10162-101-1	SP600125	200150	ERBB4	100.0	10	uM
10162-101-1	SP600125	200151	MK03	100.0	10	uM
10162-101-1	SP600125	200152	MK01	100.0	10	uM
10162-101-1	SP600125	200153	ERK3	100.0	10	uM
10162-101-1	SP600125	200154	ERK4	100.0	10	uM
10162-101-1	SP600125	200155	ERK5	100.0	10	uM
10162-101-1	SP600125	200156	ERK8	100.0	10	uM
10162-101-1	SP600125	200159	FER	100.0	10	uM
10162-101-1	SP600125	200160	FES	100.0	10	uM
10162-101-1	SP600125	200161	FGFR1	100.0	10	uM
10162-101-1	SP600125	200162	FGFR2	100.0	10	uM
10162-101-1	SP600125	200163	FGFR3	100.0	10	uM
10162-101-1	SP600125	200164	FGFR3(G697C)	100.0	10	uM
10162-101-1	SP600125	200165	FGFR4	100.0	10	uM
10162-101-1	SP600125	200166	FGR	100.0	10	uM
10162-101-1	SP600125	200167	VGFR1	100.0	10	uM
10162-101-1	SP600125	200168	FLT3	100.0	10	uM
10162-101-1	SP600125	200169	FLT3(D835H)	100.0	10	uM
10162-101-1	SP600125	200170	FLT3(D835Y)	100.0	10	uM
10162-101-1	SP600125	200171	FLT3(ITD)	100.0	10	uM
10162-101-1	SP600125	200172	FLT3(K663Q)	100.0	10	uM
10162-101-1	SP600125	200173	FLT3(N841I)	100.0	10	uM
10162-101-1	SP600125	200175	FLT4	100.0	10	uM
10162-101-1	SP600125	200176	FRK	100.0	10	uM
10162-101-1	SP600125	200177	FYN	100.0	10	uM
10162-101-1	SP600125	200178	GAK	1.2	10	uM
10162-101-1	SP600125	200179	GCN2(Kin.Dom.2,S808G)	100.0	10	uM
10162-101-1	SP600125	200183	GSK3A	100.0	10	uM
10162-101-1	SP600125	200184	GSK3B	100.0	10	uM
10162-101-1	SP600125	200185	HCK	100.0	10	uM
10162-101-1	SP600125	200186	HIPK1	100.0	10	uM
10162-101-1	SP600125	200193	IGF1R	100.0	10	uM
10162-101-1	SP600125	200194	IKKA	0.1	10	uM
10162-101-1	SP600125	200195	IKKB	13.0	10	uM
10162-101-1	SP600125	200196	IKKE	12.0	10	uM
10162-101-1	SP600125	200197	INSR	100.0	10	uM
10162-101-1	SP600125	200198	INSRR	100.0	10	uM
10162-101-1	SP600125	200200	IRAK3	100.0	10	uM
10162-101-1	SP600125	200202	ITK	100.0	10	uM
10162-101-1	SP600125	200205	JAK1(Kin.Dom.1)	100.0	10	uM
10162-101-1	SP600125	200206	JAK1(Kin.Dom.2)	100.0	10	uM
10162-101-1	SP600125	200208	JAK2(Kin.Dom.2)	100.0	10	uM
10162-101-1	SP600125	200210	JAK3(Kin.Dom.2)	100.0	10	uM
10162-101-1	SP600125	200211	JNK1	0.0	10	uM
10162-101-1	SP600125	200212	MK09	6.6	10	uM
10162-101-1	SP600125	200213	JNK3	7.2	10	uM
10162-101-1	SP600125	200214	KIT	100.0	10	uM
10162-101-1	SP600125	200217	KIT(D816V)	100.0	10	uM
10162-101-1	SP600125	200219	KIT(V559D)	100.0	10	uM
10162-101-1	SP600125	200220	KIT(V559D,T670I)	100.0	10	uM
10162-101-1	SP600125	200221	KIT(V559D,V654A)	100.0	10	uM
10162-101-1	SP600125	200222	LATS1	100.0	10	uM
10162-101-1	SP600125	200223	LATS2	100.0	10	uM
10162-101-1	SP600125	200224	LCK	100.0	10	uM
10162-101-1	SP600125	200225	LIMK1	100.0	10	uM
10162-101-1	SP600125	200226	LIMK2	100.0	10	uM
10162-101-1	SP600125	200227	LKB1	32.0	10	uM
10162-101-1	SP600125	200228	LOK	100.0	10	uM
10162-101-1	SP600125	200231	LTK	100.0	10	uM
10162-101-1	SP600125	200232	LYN	100.0	10	uM
10162-101-1	SP600125	200238	MAP3K3	100.0	10	uM
10162-101-1	SP600125	200239	MAP3K4	100.0	10	uM
10162-101-1	SP600125	200042	M3K5	100.0	10	uM
10162-101-1	SP600125	200190	M4K1	100.0	10	uM
10162-101-1	SP600125	200240	MAP4K2	100.0	10	uM
10162-101-1	SP600125	200241	M4K3	100.0	10	uM
10162-101-1	SP600125	200242	MAP4K4	100.0	10	uM
10162-101-1	SP600125	200243	MAP4K5	100.0	10	uM
10162-101-1	SP600125	200244	MAPKAPK2	100.0	10	uM
10162-101-1	SP600125	200245	MAPKAPK5	100.0	10	uM
10162-101-1	SP600125	200246	MARK1	100.0	10	uM
10162-101-1	SP600125	200247	MARK2	100.0	10	uM
10162-101-1	SP600125	200248	MARK3	100.0	10	uM
10162-101-1	SP600125	200249	MARK4	34.0	10	uM
10162-101-1	SP600125	200251	MP2K1	7.2	10	uM
10162-101-1	SP600125	200252	MP2K2	6.0	10	uM
10162-101-1	SP600125	200253	MP2K3	0.7	10	uM
10162-101-1	SP600125	200254	MP2K4	0.0	10	uM
10162-101-1	SP600125	200256	MP2K6	12.0	10	uM
10162-101-1	SP600125	200257	MELK	100.0	10	uM
10162-101-1	SP600125	200258	MERTK	100.0	10	uM
10162-101-1	SP600125	200259	MET	100.0	10	uM
10162-101-1	SP600125	200262	MINK	1.9	10	uM
10162-101-1	SP600125	200264	MKNK1	100.0	10	uM
10162-101-1	SP600125	200265	MKNK2	0.0	10	uM
10162-101-1	SP600125	200266	MLCK	100.0	10	uM
10162-101-1	SP600125	200267	MLK1	100.0	10	uM
10162-101-1	SP600125	200268	MLK2	100.0	10	uM
10162-101-1	SP600125	200269	MLK3	100.0	10	uM
10162-101-1	SP600125	200270	MRCKA	100.0	10	uM
10162-101-1	SP600125	200271	MRCKB	100.0	10	uM
10162-101-1	SP600125	200272	MST1	100.0	10	uM
10162-101-1	SP600125	200273	MST1R	100.0	10	uM
10162-101-1	SP600125	200274	MST2	100.0	10	uM
10162-101-1	SP600125	200275	MST3	1.8	10	uM
10162-101-1	SP600125	200276	MST4	2.4	10	uM
10162-101-1	SP600125	200278	MUSK	100.0	10	uM
10162-101-1	SP600125	200279	MYLK	0.7	10	uM
10162-101-1	SP600125	200280	MYLK2	100.0	10	uM
10162-101-1	SP600125	200282	MYO3A	100.0	10	uM
10162-101-1	SP600125	200283	MYO3B	100.0	10	uM
10162-101-1	SP600125	200285	NDR2	28.0	10	uM
10162-101-1	SP600125	200286	NEK1	15.0	10	uM
10162-101-1	SP600125	200288	NEK2	27.0	10	uM
10162-101-1	SP600125	200291	NEK5	100.0	10	uM
10162-101-1	SP600125	200292	NEK6	100.0	10	uM
10162-101-1	SP600125	200293	NEK7	100.0	10	uM
10162-101-1	SP600125	200294	NEK9	100.0	10	uM
10162-101-1	SP600125	200296	NLK	100.0	10	uM
10162-101-1	SP600125	200298	MK14	100.0	10	uM
10162-101-1	SP600125	200299	MK11	100.0	10	uM
10162-101-1	SP600125	200300	MK13	100.0	10	uM
10162-101-1	SP600125	200301	MK12	21.0	10	uM
10162-101-1	SP600125	200302	PAK1	100.0	10	uM
10162-101-1	SP600125	200303	PAK2	100.0	10	uM
10162-101-1	SP600125	200304	PAK3	100.0	10	uM
10162-101-1	SP600125	200305	PAK4	100.0	10	uM
10162-101-1	SP600125	200306	PAK6	100.0	10	uM
10162-101-1	SP600125	200307	PAK7	100.0	10	uM
10162-101-1	SP600125	200309	CDK16	5.2	10	uM
10162-101-1	SP600125	200310	PCTK2	100.0	10	uM
10162-101-1	SP600125	200311	PCTK3	100.0	10	uM
10162-101-1	SP600125	200312	PGFRA	100.0	10	uM
10162-101-1	SP600125	200313	PGFRB	100.0	10	uM
10162-101-1	SP600125	200314	PDPK1	100.0	10	uM
10162-101-1	SP600125	200317	CDK15	100.0	10	uM
10162-101-1	SP600125	200318	CDK14	100.0	10	uM
10162-101-1	SP600125	200319	PHKG1	100.0	10	uM
10162-101-1	SP600125	200320	PHKG2	3.6	10	uM
10162-101-1	SP600125	200321	PIK3C2B	100.0	10	uM
10162-101-1	SP600125	200323	PIK3CA	100.0	10	uM
10162-101-1	SP600125	200327	PIK3CA(E545K)	100.0	10	uM
10162-101-1	SP600125	200333	PIK3CB	100.0	10	uM
10162-101-1	SP600125	200334	PIK3CD	100.0	10	uM
10162-101-1	SP600125	200335	PIK3CG	100.0	10	uM
10162-101-1	SP600125	200337	PIM1	24.0	10	uM
10162-101-1	SP600125	200338	PIM2	100.0	10	uM
10162-101-1	SP600125	200339	PIM3	14.0	10	uM
10162-101-1	SP600125	200340	PIP5K1A	100.0	10	uM
10162-101-1	SP600125	200342	PIP5K2B	100.0	10	uM
10162-101-1	SP600125	200344	PKAC-alpha	100.0	10	uM
10162-101-1	SP600125	200345	PKAC-beta	100.0	10	uM
10162-101-1	SP600125	200346	PKMYT1	100.0	10	uM
10162-101-1	SP600125	200347	PKN1	100.0	10	uM
10162-101-1	SP600125	200348	PKN2	100.0	10	uM
10162-101-1	SP600125	200350	PLK1	100.0	10	uM
10162-101-1	SP600125	200352	PLK3	100.0	10	uM
10162-101-1	SP600125	200353	PLK4	0.7	10	uM
10162-101-1	SP600125	200354	KPCD	100.0	10	uM
10162-101-1	SP600125	200355	KPCE	100.0	10	uM
10162-101-1	SP600125	200356	KPCL	100.0	10	uM
10162-101-1	SP600125	200358	KPCT	100.0	10	uM
10162-101-1	SP600125	200359	KPCD1	100.0	10	uM
10162-101-1	SP600125	200360	KPCD2	100.0	10	uM
10162-101-1	SP600125	200361	KPCD3	100.0	10	uM
10162-101-1	SP600125	200362	KGP1	100.0	10	uM
10162-101-1	SP600125	200363	KGP2	100.0	10	uM
10162-101-1	SP600125	200364	PRKR	20.0	10	uM
10162-101-1	SP600125	200365	PRKX	100.0	10	uM
10162-101-1	SP600125	200158	FAK1	100.0	10	uM
10162-101-1	SP600125	200367	FAK2	100.0	10	uM
10162-101-1	SP600125	200056	PTK6	100.0	10	uM
10162-101-1	SP600125	200369	RAF1	100.0	10	uM
10162-101-1	SP600125	200370	RET	100.0	10	uM
10162-101-1	SP600125	200371	RET(M918T)	100.0	10	uM
10162-101-1	SP600125	200372	RET(V804L)	100.0	10	uM
10162-101-1	SP600125	200373	RET(V804M)	100.0	10	uM
10162-101-1	SP600125	200374	RIOK1	10.0	10	uM
10162-101-1	SP600125	200375	RIOK2	100.0	10	uM
10162-101-1	SP600125	200376	RIOK3	2.6	10	uM
10162-101-1	SP600125	200377	RIPK1	100.0	10	uM
10162-101-1	SP600125	200378	RIPK2	100.0	10	uM
10162-101-1	SP600125	200379	RIPK4	2.2	10	uM
10162-101-1	SP600125	200382	ROCK2	25.0	10	uM
10162-101-1	SP600125	200383	ROS1	100.0	10	uM
10162-101-1	SP600125	200384	RPS6KA1(Kin.Dom.1)	100.0	10	uM
10162-101-1	SP600125	200385	RPS6KA1(Kin.Dom.2)	3.8	10	uM
10162-101-1	SP600125	200386	RPS6KA2(Kin.Dom.1)	100.0	10	uM
10162-101-1	SP600125	200387	RPS6KA2(Kin.Dom.2)	3.2	10	uM
10162-101-1	SP600125	200388	RPS6KA3(Kin.Dom.1)	100.0	10	uM
10162-101-1	SP600125	200389	RPS6KA4(Kin.Dom.1)	0.0	10	uM
10162-101-1	SP600125	200391	RPS6KA4(Kin.Dom.2)	3.4	10	uM
10162-101-1	SP600125	200393	RPS6KA5(Kin.Dom.1)	100.0	10	uM
10162-101-1	SP600125	200395	RPS6KA5(Kin.Dom.2)	12.0	10	uM
10162-101-1	SP600125	200397	RPS6KA6(Kin.Dom.1)	100.0	10	uM
10162-101-1	SP600125	200398	RPS6KA6(Kin.Dom.2)	3.0	10	uM
10162-101-1	SP600125	200281	MYLK4	0.3	10	uM
10162-101-1	SP600125	200408	SgK110	100.0	10	uM
10162-101-1	SP600125	200412	SLK	100.0	10	uM
10162-101-1	SP600125	200413	SNARK	5.8	10	uM
10162-101-1	SP600125	200410	SIK1	100.0	10	uM
10162-101-1	SP600125	200411	SIK2	100.0	10	uM
10162-101-1	SP600125	200415	SRC	100.0	10	uM
10162-101-1	SP600125	200416	SRMS	100.0	10	uM
10162-101-1	SP600125	200417	SRPK1	32.0	10	uM
10162-101-1	SP600125	200418	SRPK2	100.0	10	uM
10162-101-1	SP600125	200419	SRPK3	32.0	10	uM
10162-101-1	SP600125	200420	STK16	1.4	10	uM
10162-101-1	SP600125	200421	STK33	100.0	10	uM
10162-101-1	SP600125	200422	STK35	100.0	10	uM
10162-101-1	SP600125	200423	STK36	100.0	10	uM
10162-101-1	SP600125	200425	SYK	100.0	10	uM
10162-101-1	SP600125	200426	TAK1	100.0	10	uM
10162-101-1	SP600125	200427	TAOK1	14.0	10	uM
10162-101-1	SP600125	200429	TAOK3	22.0	10	uM
10162-101-1	SP600125	200431	TEC	28.0	10	uM
10162-101-1	SP600125	200432	TESK1	100.0	10	uM
10162-101-1	SP600125	200433	TGFBR1	100.0	10	uM
10162-101-1	SP600125	200434	TGFBR2	100.0	10	uM
10162-101-1	SP600125	200435	TIE1	100.0	10	uM
10162-101-1	SP600125	200436	TIE2	100.0	10	uM
10162-101-1	SP600125	200437	TLK1	100.0	10	uM
10162-101-1	SP600125	200438	TLK2	30.0	10	uM
10162-101-1	SP600125	200439	TNIK	18.0	10	uM
10162-101-1	SP600125	200440	TNK1	15.0	10	uM
10162-101-1	SP600125	200441	TNK2	100.0	10	uM
10162-101-1	SP600125	200442	TNNI3K	100.0	10	uM
10162-101-1	SP600125	200443	TRKA	100.0	10	uM
10162-101-1	SP600125	200444	TRKB	100.0	10	uM
10162-101-1	SP600125	200445	TRKC	100.0	10	uM
10162-101-1	SP600125	200447	TSSK1	100.0	10	uM
10162-101-1	SP600125	200448	TTK	1.0	10	uM
10162-101-1	SP600125	200449	TXK	100.0	10	uM
10162-101-1	SP600125	200452	TYK2(Kin.Dom.1)	100.0	10	uM
10162-101-1	SP600125	200453	TYK2(Kin.Dom.2)	100.0	10	uM
10162-101-1	SP600125	200454	TYRO3	100.0	10	uM
10162-101-1	SP600125	200455	ULK1	4.2	10	uM
10162-101-1	SP600125	200456	ULK2	6.4	10	uM
10162-101-1	SP600125	200457	ULK3	11.0	10	uM
10162-101-1	SP600125	200458	VGFR2	100.0	10	uM
10162-101-1	SP600125	200460	WEE1	100.0	10	uM
10162-101-1	SP600125	200461	WEE2	100.0	10	uM
10162-101-1	SP600125	200463	YANK2	100.0	10	uM
10162-101-1	SP600125	200464	YANK3	100.0	10	uM
10162-101-1	SP600125	200465	YES	100.0	10	uM
10162-101-1	SP600125	200466	YSK1	28.0	10	uM
10162-101-1	SP600125	200468	MLTK	100.0	10	uM
10162-101-1	SP600125	200469	ZAP70	100.0	10	uM
